# Supplementary material for: Diagnostic accuracy of the TrueNat™ MTB plus assay for detecting pulmonary tuberculosis in adults
Source: PLoS One. 2025 Dec 22;20(12):e0327936. doi: 10.1371/journal.pone.0327936 (PMC12721543; doi:10.1371/journal.pone.0327936)
Supplement: S1 File — A supporting information file containing the Participants’ sociodemographic, clinical, and laboratory metadata has been uploaded as S1 Table. Participants’ metadata. In addition, the Inclusivity in Global Research Questionnaire has been uploaded as S1 Text. Inclusivity in Global Research Questionnaire. (ZIP) [file pone.0327936.s001.zip › S1 File/CEGeniusLog.txt]

Date and Time	Username	UserDomainname	Filenamepath	Error Number	Error Message	System Exception	Error LineNumber	Error MethodName	Applicationstarttime	Applicationendtime	CPU Used (%)	RAM Used (MB)

12-Dec-25 15:27:48	9108243	HS-J-PCOJ-01	CEGenius v2.9.78	\\\\j-fs04\\J-PLOS-L\\Production\\PONE\\pone.0327936\\FROM_CLIENT\\Accepted_manuscripts\\pone_a09b7058-8e97-4f02-90cf-4eafc0dbfef2\\pone.0327936.docx	CEGErr1	Error in GetPubInfoFromPath function	Could not find file 'C:\CEG2.0\External\InsertQuery.xml'.	0	GetPubInfoFromPath			0%	4241MB
12-Dec-25 15:28:12	9108243	HS-J-PCOJ-01	CEGenius v2.9.78	\\\\j-fs04\\J-PLOS-L\\Production\\PONE\\pone.0327936\\FROM_CLIENT\\Accepted_manuscripts\\pone_a09b7058-8e97-4f02-90cf-4eafc0dbfef2\\pone.0327936.docx	ThisAddInErr_007	Error in Validating MoveToWord	Root element is missing.	0	Application_DocumentBeforeClose			27.37572%	4071MB
